# Supplementary material for: Post-weaning stroking stimuli induce affiliative behavior toward humans and influence brain activity in female rats
Source: Sci Rep. 2021 Feb 15;11:3805. doi: 10.1038/s41598-021-83314-w (PMC7884793; doi:10.1038/s41598-021-83314-w)
Supplement: Supplementary file 2 — Supplementary Information 2. [file 41598_2021_83314_MOESM2_ESM.xlsx]

## Sheet: Supplementary table.1
		Non-touch condition		Stroking condition		Non-touch condition		Stroking condition
		Number of c-Fos-ir neurons in N3-10 group		Number of c-Fos-ir neurons in N3-10 group		Number of c-Fos-ir neurons in S3-10 group		Number of c-Fos-ir neurons in S3-10 group
Region (Bregma 5.16 to 2.28 mm)	Abbreviation	Mean	Sem	Mean	Sem	Mean	Sem	Mean	Sem	P value of main effect (Group)	P value of main effect (stimuli)	P value of interaction	Number of section
Anterior olfactory area	AO	1377	134.953	2911.2	145.803	1390.67	285.227	2406	215.043	0.272	< 0.001†	0.247	6
Secondary motor cortex	M2	5903.4	924.415	17255.2	2349.44	8284.5	1982.08	21157.7	2452.78	0.149	< 0.001†	0.719	14
Primary motor cortex	M1	3625	733.872	8214.4	1745.68	4911.83	1187.06	11814.2	1678.32	0.103	0.001†	0.427	14
Frontal cortex area	Fr3	2392.6	541.46	2050.6	439.692	3221	869.312	3646.17	758.366	0.106	0.954	0.596	11
Primary somatosensory cortex	S1	5820.2	1137.03	5977.2	1125.85	8812	2069.91	11266.2	2287.31	0.038*	0.49	0.543	7
Granular insular cortex	GI	785.4	91.4432	891.2	181.458	1008.83	166.137	1179.17	258.722	0.202	0.484	0.869	4
Dysgranular insular cortex	DI	1000	92.7432	1113	191.22	1288.83	201.836	1632.83	389.851	0.139	0.393	0.663	7
Agranular insular cortex	AID	1843	216.881	2494.2	346.615	2345.83	444.742	3603.33	497.154	0.066	0.033*	0.472	13
Agranular insular cortex	AIV	2499.4	300.507	7070.2	422.975	3486.17	863.365	7901.17	850.296	0.217	< 0.001†	0.914	13
Accumbens nucleus, core region	AcbC	713.2	108.126	1319.8	115.654	664.333	154.388	1526.33	182.569	0.606	< 0.001†	0.407	4
Accumbens nucleus, shell region	AcbSh	550.6	62.3391	1228.6	91.0701	632.833	87.287	1267.83	83.0901	0.475	< 0.001†	0.799	4
Dorsolateral orbital cortex	DLO	271.6	63.6432	452.4	85.3567	368.667	100.926	794.5	123.097	0.042*	0.007†	0.237	1
Lateral orbital cortex	LO	4082.8	648.064	15486	882.974	7118.5	2280.07	16189.8	1931.85	0.293	< 0.001†	0.508	13
Ventral orbital cortex	VO	4787.4	702.153	16773.2	685.141	7231.67	2350.64	15668.8	1751.22	0.695	< 0.001†	0.305	10
Medial orbital cortex	MO	208.4	45.303	837.8	88.0082	331.5	93.5624	729.5	100.22	0.934	< 0.001†	0.205	3
Cingulate cortex, area 32D	A32D	3264.4	521.338	9378.8	751.446	4988	1389.58	9174.83	1164.5	0.492	< 0.001†	0.386	10
Cingulate cortex, area 32V	A32V	2679.6	459.685	6584.6	321.577	3399.33	937.499	6388.83	645.824	0.704	< 0.001†	0.508	10
Cingulate cortex, area 24b	A24b	1405.6	210.34	5639	572.502	2390.17	736.483	5387.17	649.996	0.555	< 0.001†	0.323	4
Cingulate cortex, area 24a	A24a	1155	146.5	3039.2	277.759	1545	354.376	2727.17	249.258	0.89	< 0.001†	0.223	4
Cingulate cortex, area 33	A33	125.6	12.3475	360.6	39.9607	163.5	28.8314	306.333	26.3321	0.779	< 0.001†	0.125	3
Cingulate cortex, area 25	A25	888.6	66.1442	2057.8	120.517	1109.33	186.958	1952.17	108.535	0.674	< 0.001†	0.241	6
Dorsal peduncular cortex	DP	983.2	99.5376	2564	138.709	1241.17	262.175	2399.83	190.886	0.813	< 0.001†	0.294	11

## Sheet: Supplemennary table.2
		Non-touch condition		Stroking condition		Non-touch condition		Stroking condition
		Number of c-Fos-ir neurons in N3-10 group		Number of c-Fos-ir neurons in N3-10 group		Number of c-Fos-ir neurons in S3-10 group		Number of c-Fos-ir neurons in S3-10 group
Region (Bregma 0.48 to -2.92 mm)	Abbreviation	Mean	Sem	Mean	Sem	Mean	Sem	Mean	Sem	P value of main effect (Group)	P value of main effect (stimuli)	P value of interaction	Number of section
Cingulate cortex, area 33	A33	387.6	32.8125	878.8	147.478	518	74.7351	852.333	120.047	0.622	0.001 †	0.459	7
Cingulate cortex, area 24a	A24a	2496.2	145.099	5659.6	887.86	3015	438.281	6124.5	712.075	0.434	< 0.001 †	0.966	10
Cingulate cortex, area 24b	A24b	4643.6	460.378	11929.6	1436.31	5331.17	717.571	11397.5	1234.63	0.941	< 0.001 †	0.566	10
Cingulate cortex, area 29c	A29c	2169.2	299.984	4253.8	377.654	2610.33	445.125	4415.5	457.52	0.477	< 0.001 †	0.74	5
Cingulate cortex, area30	A30	2815.2	233.83	6726.8	657.434	3488.33	528.497	6471.5	557.815	0.697	< 0.001 †	0.392	5
Secondary motor cortex	M2	8543.4	363.979	22156.4	2293.77	9739.17	1232.26	23244.3	1909.05	0.494	< 0.001 †	0.974	15
Primary motor cortex	M1	6141.6	369.693	15094	1879.64	6176.5	1097.93	17423.2	1261.67	0.363	< 0.001 †	0.377	15
Primary somatosensory cortex	S1	62336.8	3465.49	158510	16079.4	78756.5	18153.6	185780	10533.1	0.13	< 0.001 †	0.698	15
Secondary somatosensory cortex	S2	13702.4	905.137	23656	1838.38	19732	2297.35	29198.8	1916.43	0.007 †	< 0.001 †	0.899	15
Granular insular cortex	GI	3239.2	124.317	3751.6	424.496	3949.17	320.139	5052	302.834	0.005 †	0.02 *	0.361	15
Dysgranular insular cortex	DI	3005	136.241	3020.8	279.397	3169	241.743	3847.83	309.736	0.071	0.196	0.216	15
Agranular insular cortex	AID	491.8	59.8877	404.2	68.2403	479.5	41.1313	440.167	70.8634	0.849	0.313	0.697	2
Agranular insular cortex	AIV	286.2	42.079	354.8	47.7278	280.333	37.8925	306.667	34.6936	0.512	0.255	0.607	2
Dorsal claustrum	DCI	326.2	54.9203	367	38.7647	328.667	67.0471	483.833	69.1238	0.343	0.127	0.363	11
Ventral claustrum	VCL	760.8	35.5969	1395.4	41.0215	667.667	150.807	1433.17	72.235	0.776	< 0.001 †	0.502	11
Dorsal endopiriform nucleus	DEn	720.8	31.9709	1536.6	57.1696	739.667	177.16	1369.33	86.9033	0.52	< 0.001 †	0.421	15
Agranular insular cortex, posterior part	AIP	3798.2	308.593	3612.6	366.791	3558	290.175	3930	334.742	0.907	0.779	0.405	13
Piriform cortex	Pir	19859	1536.36	26035.6	1608.6	18378.7	1413.96	24602.7	1772.85	0.376	0.001 †	0.988	15
Lateral septal nucleus, dorsal part	LSD	449	67.8063	774.2	76.8215	767.333	152.482	810.333	101.476	0.129	0.115	0.221	6
Lateral septal nucleus, intermediate part	LSI	575.4	58.3889	1390.8	93.0395	961.333	227.234	1514.33	199.856	0.162	0.001 †	0.462	4
Lateral septal nucleus, ventral part	LSV	530	85.833	1256.2	49.9294	731.333	127.084	1143.33	120.48	0.683	< 0.001 †	0.158	4
Firmbria of the hippocampus/ Septofimbrial nucleus	fi, Sfi	1740.8	100.091	2052.2	160.794	1929.33	253.211	1925.83	169.774	0.871	0.426	0.416	5
Septohypothalamic nucleus	SHy	339.8	57.3728	605.4	52.9477	389.667	33.984	471.833	26.4694	0.338	0.001 †	0.045*	4
Medial septal nucleus	MS	567.6	90.2057	837	43.9625	686.667	127.094	762.333	48.4876	0.803	0.065	0.284	2
Bed nucleus of the stria terminalis medial division, anterior part/ lateral division posterior part/ lateral division, dorsal part	STMA, STLP, STLD	495.6	50.1643	648.2	49.8251	562.667	53.8898	723.5	30.2222	0.145	0.004†	0.931	6
Bed nucleus of the stria terminalis, medial division, ventral part/lateral division, ventral part	STMV, STLV	611.6	47.7123	893.6	70.6205	685.167	68.8319	745.5	34.3645	0.524	0.008†	0.069	5
Medial preoptic nucleus, medial part	MPOM	910.2	70.4886	1024	42.1972	964.333	116.57	959.167	58.1707	0.948	0.511	0.472	4
Lateral preoptic area	LPO	723	132.579	1021.8	104.557	659	107.722	945	115.666	0.551	0.021*	0.957	7
Suprachiasmatic nucleus	SCh	1659.8	98.0211	1709	170.031	1534.83	122.659	1600.83	32.5652	0.316	0.616	0.942	4
Medial preoptic nucleus, lateral part	MPOL	442	35.2534	533.4	27.9528	404.333	59.2985	458.5	35.221	0.209	0.109	0.672	4
ventrolateral preoptic nucleus	VLPO	239.8	22.8504	238.8	25.5018	193.333	14.2751	205.667	26.6104	0.097	0.806	0.773	4
Nucleus of the horizontal limb of the diagonal band	HDB	619.2	79.7881	648.6	54.3908	523.333	84.2827	604	50.1724	0.326	0.439	0.717	7
Lateral nucleus of the diagonal band	LDB	514.6	83.8329	515.2	70.7456	378	66.1367	462.5	55.3659	0.185	0.544	0.549	6
Ventral pallidum	VP	213	40.0337	404	76.0868	243.333	87.5662	377.333	82.2892	0.981	0.049*	0.715	6
Medial preoptic area, Anterior hypothalamic area, anterior part/ Lateroanterior hypothalamic nucleus	MPA, AHA , LA	1446	118.574	1704.4	52.9317	1202.33	109.955	1337.67	83.7292	0.005 †	0.056	0.531	1
Anterior hypothalamic area, central part/ Anterior hypothlamic area, posterior part	AHC , AHP	1650	220.134	2257.4	58.8401	1639.67	237.608	1932.5	72.284	0.341	0.017*	0.371	8
Peduncular lateral hypothalamus	PLH	1231.2	266.757	1740.2	111.388	1129.17	272.423	1787.5	150.122	0.901	0.015*	0.733	8
Ventromedial hypothalamic nucleus	VMH	1138.8	164.956	1074.6	75.6502	946.333	151.8	862	52.8646	0.111	0.547	0.935	5
Basolateral amygdaloid nucleus, anterior part/ posterior part/ ventral part	BLA, BLP, BLV	773.2	134.072	1184.4	86.4856	873.167	163.101	1287.17	97.5881	0.436	0.005†	0.991	5
Lateral amygdaloid nucleus, dorsolateral part/ ventrolateral part/ ventromedial part	LaDL, LaVL, LaVM	125.4	21.7476	195.6	9.67264	152	38.553	196.333	17.9901	0.604	0.04*	0.623	4
Central amygdaloid nucleus, capsular part/ medial part/ lateral part	CeC, CeM, CeL	1094.8	221.542	831	72.5045	967.5	45.7921	909.167	104.936	0.844	0.206	0.414	5
Medial amygdaloid nucleus, anteroventral part	MeAV	852	75.6822	946	71.1562	648.5	73.3965	756.167	34.6933	0.007†	0.138	0.917	5
Medial amygdaloid nucleus, anterodorsal part	MeAD	667.4	74.2075	1200.4	81.4994	580.667	50.6028	994.5	48.2029	0.032*	< 0.001 †	0.357	5
Basolateral amygdaloid nucleus, anterior part	BMA	490.4	68.0578	455	73.4473	313.5	33.8553	412.667	40.7526	0.057	0.561	0.228	5
Anterior cortical amygdaloid nucleus	Aco	752.6	101.01	797.6	99.3059	566	46.4887	727	56.2477	0.106	0.19	0.453	5
Posterolateral cortical amygdaloid area	PLCo	171.8	45.5757	262.2	20.4876	138.167	20.8637	230	30.5057	0.294	0.008†	0.981	4
Basolateral amygdaloid nucleus, ventral part	BLV	58.2	13.0246	94	15.1261	60.8333	17.4	74.5	11.4331	0.571	0.108	0.459	5

## Sheet: Supplementary table.3
		Non-touch condition		Stroking condition		Non-touch condition		Stroking condition
		Number of c-Fos-ir neurons in N3-10 group		Number of c-Fos-ir neurons in N3-10 group		Number of c-Fos-ir neurons in S3-10 group		Number of c-Fos-ir neurons in S3-10 group
Region (Bregma -5.4 to -8.04 mm)	Abbreviation	Mean	Sem	Mean	Sem	Mean	Sem	Mean	Sem	P value of main effect (Group)	P value of main effect (stimuli)	P value of interaction	Number of section
Dorsomedial periaqueductal gray	DMPAG	895.2	159.332	1102	117.963	925.167	143.956	1025.17	212.787	0.891	0.373	0.754	16
Lateral periaqueductal gray	LPAG	1261.2	195.283	2226.8	173.591	1368.83	99.0523	2400.33	314.498	0.525	< 0.001 †	0.881	16
Dorsolateral periaqueductal gray	DLPAG	838.6	89.0531	1036.6	103.26	849.333	76.1436	874.167	156.12	0.514	0.342	0.458	10
Ventrolateral periaqueductal gray	VLPAG	1071.2	129.412	1505.4	126.473	1202.33	147.548	1666.33	122.778	0.29	0.004 †	0.913	11
Dorsal raphe nuncleus	DR	1193.2	73.823	1713.2	80.6135	1486.33	251.817	1880.33	239.895	0.261	0.033*	0.755	10
Substantia nigra, reticular part	SNR	313.6	138.956	154.8	38.8013	305.667	117.131	480.667	188.22	0.267	0.954	0.245	5
Laterodorsal tegmental nucleus	LDTg	101.2	6.09426	145.6	22.6795	134.167	27.1139	135.833	22.1802	0.606	0.311	0.346	5
